# Supplementary material for: Urine Proteomics for Detection of Potential Biomarkers for End-Stage Renal Disease
Source: Int J Mol Sci. 2025 Jun 6;26(12):5429. doi: 10.3390/ijms26125429 (PMC12193577; doi:10.3390/ijms26125429)
Supplement: Supplementary file 1 [file ijms-26-05429-s001.zip]

Archive with 1 entries (1 files):
- ijms-3320363-supplementary.pdf
